# Supplementary material for: Characterization of Electron Beam-Induced Polymerization of Isodecyl Methacrylate, Benzyl Methacrylate, and Their Equimolar Mixture Based on Monomer Properties
Source: Polymers (Basel). 2026 Jan 29;18(3):368. doi: 10.3390/polym18030368 (PMC12899341; doi:10.3390/polym18030368)
Supplement: Supplementary file 1 [file polymers-18-00368-s001.zip]

Archive with 1 entries (1 files):
- polymers-4027698-supplementary.pdf
